# Supplementary material for: The Clinical Utility of a Next-Generation Sequencing-Based Approach to Detecting Circulating HPV DNA in Patients with Advanced Anal Cancer
Source: Cancers (Basel). 2025 Jan 19;17(2):308. doi: 10.3390/cancers17020308 (PMC11764299; doi:10.3390/cancers17020308)
Supplement: Supplementary file 1 [file cancers-17-00308-s001.zip]

Archive with 1 entries (1 files):
- cancers-3383903-supplementary.pptx
